# Supplementary material for: Structural basis of human ghrelin receptor signaling by ghrelin and the synthetic agonist ibutamoren
Source: Nat Commun. 2021 Nov 4;12:6410. doi: 10.1038/s41467-021-26735-5 (PMC8568970; doi:10.1038/s41467-021-26735-5)
Supplement: Supplementary file 4 — Source Data [file 41467_2021_26735_MOESM4_ESM.xlsx]

## Sheet: Figure 2cf
Figure 2c
	Log [ghrelin]	wtGHSR 1	wtGHSR 2	wtGHSR 3		I178D 1	I178D 2	I178D 3		L181F 1	L181F 2	L181F 3		F286S 1	F286S 2	F286S 3
	-11	1	1	1		1	1	1		1	1	1		1	1	1
	-10	1.12689	1.23946	1.19385		1.1168	0.987755	1.1897		1.13809	1.11764	1.11941		0.850026	1.12578	1.00614
	-9	1.23702	1.23913	1.29749		1.10685	1.08412	1.2039		1.21907	1.10617	1.16759		0.887667	1.05726	0.927023
	-8	1.33697	1.5763	1.39918		0.978237	1.00909	1.10005		1.26157	0.940197	1.13464		0.933513	0.961044	0.893085
	-7	1.41111	1.39179	1.40802		1.01583	1.1586	1.12834		1.18321	0.914752	1.16592		0.970026	1.02575	0.904873
	-6	1.48763	1.46339	1.6479		1.01913	1.23962	1.22597		1.09283	1.13744	1.0596		0.998691	1.27495	1.02915
Figure 2f	log [ibutamoren]	wtGHSR 1	wtGHSR 2	wtGHSR 3		R102A 1	R102A 2	R102A 3		I178D 1	I178D 2	I178D 3		L181F 1	L181F 2	L181F 3		F286S 1	F286S 2	F286S 3
	-11	1	1	1		1	1	1		1	1	1		1	1	1		1	1	1
	-10	1.19385	1.16654	1.15318		1.08331	0.954582	1.06841		1.0284	1.1244	1.07915		0.930477	0.963622	1.05362		1.10786	0.902364	1.00567
	-9	1.29749	1.36387	1.24579		1.0789	0.956581	1.09391		1.07114	1.07498	1.12477		0.93472	0.953881	1.04253		1.22988	0.970957	1.07137
	-8	1.39918	1.60797	1.4402		1.13365	0.918316	1.10369		1.07043	1.08369	1.06929		1.06023	0.956075	0.944071		1.14926	0.857836	1.0303
	-7	1.40802	1.54849	1.56221		1.24795	1.06852	1.09226		1.13897	1.32201	1.14608		1.14408	1.04152	0.962512		1.10294	0.992918	1.00955
	-6	1.6479	1.768	1.62283		1.30845	1.07504	1.24734		1.19284	1.64568	1.20334		1.07799	1.08428	1.0625		1.22254	1.04988	1.19458

## Sheet: Figure S2b
Figure S2b		no cholesterol					cholesterol
		replicate 1	replicate 2	replicate 3	replicate 4	replicate 5	replicate 1	replicate 2	replicate 3	replicate 4	replicate 5
	no receptor	402.567	387.429	441.677	418.721	379.452	447.833	349.452	422.047	382.656	461.014
	receptor, no ligand	452.285	354.691	417.24	433.714	382.293	397.474	313.722	407.043	311.69	431.786
	receptor, ghrelin	212.032	224.278	280.545	204.209	194.322	149.047	165.12	168.261	132.207	207.534

## Sheet: Figure S2c
Figure S2c		no cholesterol			cholesterol
	log[ghrelin]	I665/I620			I665/I620
		replicate 1	replicate 2	replicate 3	replicate 1	replicate 2	replicate 3
	-9	1.76406	replicate 3	1.52081	1.78201	1.66826	1.47772
	-8.5	1.84812	replicate 4	1.62529	1.55066	1.59758	1.42291
	-8	1.78851	replicate 5	1.52267	1.29957	1.52878	1.53333
	-7.5	1.39769	replicate 6	1.21345	1.17973	1.02231	1.05016
	-7	0.932446	replicate 7	1.2244	0.833634	0.663319	0.709292
	-6.5	0.816984	replicate 8	0.639669	0.217686	0.433073	0.626279
	-6	0.32069	replicate 9	0.435939	0.1798	0.0553475	0.292146
	-5.5	0.0421162	replicate 10	0.167669	0.019098	0.0548366	0.0110576
	-5	0.0360487	replicate 11	0.140201	0.0038817	0.0655655	0.0235576

## Sheet: Figure S3a
	Cell surface fluorescence staining
	Background	wtGHSR	R102A	I178D	L181F	F286S
	1	2.30631	2.18619	2.35736	2.41441	2.56456
	1	1.94795	1.80548	2.50685	2.03014	2.30959
	1	1.89846	2.00923	2.52615	2.03692	2.25846

## Sheet: Figure S3b
	[ghrelin] (M)	wild type			I178A			L181A			F286A			E124A			E124Q			R283A			R283Q
		I665/I620			I665/I620			I665/I620			I665/I620			I665/I620			I665/I620			I665/I620			I665/I620
		replicate 1	replicate 2	replicate 3	replicate 1	replicate 2	replicate 3	replicate 1	replicate 2	replicate 3	replicate 1	replicate 2	replicate 3	replicate 1	replicate 2	replicate 3	replicate 1	replicate 2	replicate 3	replicate 1	replicate 2	replicate 3	replicate 1	replicate 2	replicate 3
	1e-09	0.0299415	0.0473951	0.019171	0.00661876	0.0462747	0.0981401	0.0823677	0.03482	0.116453	0.00105213	0.0293268	0.108534	0.00040916	0.0019118	0.00293237	0.00020658	0.00086668	0.0004571	0.00203094	0.00046653	0.00104484	0.0004553	0.0240457	0.00063704
	4e-09	0.047779	0.120947	0.18561	0.0140398	0.0280622	0.0855897	0.0223408	0.0955005	0.142681	0.0258823	0.00424733	0.0828011	0.00040916	0.00106211	0.00293237	0.00061973	0.00195002	0.0004571	0.00067698	0.0261257	0.00188071	0.00204883	0.00392583	0.00169876
	8e-09	0.3026	0.229151	0.18866	0.161658	0.0553144	0.0205745	0.102678	0.011403	0.0285363	0.0967958	0.00849465	0.0058106	0.00163662	0.00063727	0.00428577	0.00082631	0.00195002	0.00228548	0.00135396	0.0370892	0.0392859	0.00432531	0.00049073	0.0023358
	1e-08	0.245053	0.330425	0.405206	0.100685	0.21846	0.0547281	0.197908	0.0543681	0.0270675	0.042506	0.0165848	0.161037	0.0018412	0.0140199	0.00496247	0.00475127	0.00151668	0.00091419	0.0011283	0.00419878	0.00480625	0.0157077	0.00687021	0.00254815
	4e-08	0.666145	0.623514	0.787755	0.0645831	0.205761	0.304708	0.23582	0.105885	0.0495189	0.17781	0.0113262	0.0340335	0.0229127	1.21081	0.00766928	0.00024789	0.00108334	0.00205693	0.00767244	0.00116633	0.019434	0.00295942	0.0250272	0.0465037
	6e-08	1.0144	1.26737	0.87141	0.349992	0.24149	0.486586	0.222957	0.276524	0.109319	0.067757	0.177579	0.0219973	0.0431658	0.019118	0.0115039	0.00227235	0.00086668	0.0004571	0.00067698	0.0391886	0.00229864	0.00204883	0.106243	0.0299407
	1e-07	1.27941	1.57499	1.4082	0.759553	0.509883	0.611267	0.563711	0.366323	0.24046	0.042506	0.126409	0.250063	0.0400972	0.0174187	0.0153386	0.00392496	0.00043334	0.00068564	0.00293358	0.0555172	0.00104484	0.0564566	0.0272355	0.129318
	2.5e-07	1.77632	1.61769	1.71058	0.803879	1.22639	0.942516	0.941474	0.345757	0.639759	0.0648111	0.288211	0.244253	0.0413247	0.0730733	0.0128573	0.00061973	0.00390004	0.00022855	0.0880074	0.0261257	0.0133739	0.206932	0.145747	0.0736839
	5e-07	1.7296	1.96667	2.15195	1.26017	1.62521	1.19023	1.17865	0.758099	0.980515	0.295858	0.555793	0.436833	0.163253	0.0560795	0.0895501	0.0026855	0.00108334	0.00022855	0.0176015	0.101004	0.00313451	0.253144	0.456378	0.0821777
	1e-06	2.12075	1.96869	2.0391	1.66973	1.66116	1.42458	1.43726	1.45674	1.23671	0.73186	0.547905	0.827596	0.154661	0.261067	0.242936	0.00454469	0.00195002	0.00297112	0.0178271	0.055284	0.118485	0.246543	0.677452	0.424054

## Sheet: Figure S4b
	Log [ghrelin]	wtGHSR 1	wtGHSR 2	wtGHSR 3		297P 1	297P 2	297P 3		298P 1	298P 2	298P 3		299P 1	299P 2	299P 3		300P 1	300P 2	300P 3
	-7	1.46852	1.46154	1.29086		1.71578	1.41078	1.64285		1.15886	1.20194	1.2533		1.33138	1.49115	1.37689		1.18304	1.24444	1.2787
	-8	1.44722	1.46702	1.33637		1.80918	1.35965	1.61147		1.12074	1.23206	1.21932		1.24521	1.45046	1.35338		1.252	1.2345	1.22717
	-9	1.29193	1.15349	1.19231		1.41424	1.22566	1.39105		1.10367	1.09491	1.15277		1.12717	1.21305	1.12803		1.16311	1.15917	1.21124
	-10	1.03302	1.13685	1.07268		1.30546	1.01265	1.31369		1.02416	1.02858	1.07396		1.02995	1.16643	1.02777		1.09884	0.966235	1.05521
	-11	1.02714	0.881584	1.09319		0.927457	0.991639	1.0443		1	1	1		0.906261	1.00186	1.04947		1.03356	0.964021	1.0986
	-12	1	1	1		1	1	1						1	1	1		1	1	1
